# Supplementary material for: PRITrans: A Transformer-Based Approach for the Prediction of the Effects of Missense Mutation on Protein–RNA Interactions
Source: Int J Mol Sci. 2024 Nov 17;25(22):12348. doi: 10.3390/ijms252212348 (PMC11594650; doi:10.3390/ijms252212348)
Supplement: Supplementary file 1 [file ijms-25-12348-s001.zip]

Archive with 1 entries (1 files):
- ijms-3275662-supplementary.pdf
